# Supplementary material for: Edaravone Attenuated Particulate Matter-Induced Lung Inflammation by Inhibiting ROS-NF-κB Signaling Pathway
Source: Oxid Med Cell Longev. 2022 Apr 23;2022:6908884. doi: 10.1155/2022/6908884 (PMC9056219; doi:10.1155/2022/6908884)
Supplement: Supplementary Materials — Figure S1: alone EDA treatment had no toxic effect on lung tissues. Figure S2: alone EDA treatment had no effect on the expression of inflammatory cytokines and protein expression. [file 6908884.f1.zip]

Archive with 3 entries (3 files):
- Supplementary Figure 1.pdf
- Supplementary Figure 2.pdf
- Supplementary Materials 20220327.docx
